# Supplementary material for: Evaluation of knowledge, impacts and government intervention strategies during the COVID – 19 pandemic in Nigeria
Source: Data Brief. 2020 Aug 17;32:106177. doi: 10.1016/j.dib.2020.106177 (PMC7430239; doi:10.1016/j.dib.2020.106177)
Supplement: Supplementary file 2 [file mmc2.xml]

<?xml version="1.0" encoding="utf-8" standalone="no"?>
<data>
  <datasets>
    <author>oluodeyemi@gmail.com;olumide.odeyemi@utas.edu.au</author>
    <type>1</type>
    <dataset>
      <name>Evaluation of knowledge, impacts and government intervention strategies during the COVID – 19 pandemic in Nigeria dataset</name>
      <caption />
      <description>The study was conducted among 387 respondents, from March 27th – April 7th, 2020. The participants were residents in different parts of Nigeria however, the majority of about 250 respondents were residents in Lagos which is the epicenter of COVID-19 in Nigeria, 33 respondents were residents in Ogun state and 13 respondents were residents in the Federal Capital Territory. The remaining 91 respondents’ cuts across 23 states in the middle belt, northern part, southwest, and southeastern parts</description>
      <filetype>
        <name />
      </filetype>
      <filesize />
      <source>0</source>
      <sourcename>Original Data</sourcename>
      <access>
        <type>1</type>
        <name>Data available in data repository</name>
        <reponame>Mendeley Data</reponame>
        <PersistentId>10.17632/532zhmsxzk.3</PersistentId>
        <deeplinkurl>https://data.mendeley.com/datasets/532zhmsxzk/2</deeplinkurl>
      </access>
    </dataset>
  </datasets>
</data>
